# Supplementary material for: Savinin Triggers Programmed Cell Death of Ray Parenchyma Cells in Heartwood Formation of Taiwania cryptomerioides Hayata
Source: Plants (Basel). 2023 Aug 23;12(17):3031. doi: 10.3390/plants12173031 (PMC10490442; doi:10.3390/plants12173031)
Supplement: Supplementary file 1 [file plants-12-03031-s001.zip]

Archive with 1 entries (1 files):
- plants-2498107-supplementary.pdf
